# Supplementary material for: Becoming eligible for long-term care insurance in China brought more ageing at home: evidence from a pilot city
Source: Health Policy Plan. 2024 Nov 9;40(2):165–75. doi: 10.1093/heapol/czae109 (PMC11884802; doi:10.1093/heapol/czae109)
Supplement: czae109_Supp [file czae109_supp.zip]

Archive with 1 entries (1 files):
- New folder/Supplementary Information_Final.docx
